# Supplementary material for: Assessing the antigenicity of different VP3 regions of infectious bursal disease virus in chickens from South Brazil
Source: BMC Vet Res. 2021 Jul 30;17:259. doi: 10.1186/s12917-021-02956-0 (PMC8325195; doi:10.1186/s12917-021-02956-0)
Supplement: Supplementary file 3 — Additional file 3. O.D. values of larger fragments. O.D. average values of 39 antisera samples tested by ELISA sensitized with FA, FM, FP fragments and rVP3. [file 12917_2021_2956_MOESM3_ESM.xls]

## Sheet: Additional file 3
Sera	FA	FM	FP	VP3
G1	0.140	0.076	0.242	0.622
G11	0.443	0.223	0.443	1171
G12	0.110	0.107	0.178	0.593
G14	0.704	0.294	0.934	1635
G16	0.184	0.090	0.182	0.924
G17	0.164	0.152	0.195	0.536
G18	0.701	0.189	0.414	1206
G20	0.410	0.202	0.362	1035
G22	0.658	0.196	0.644	1461
G23	0.424	0.187	0.557	1221
G25	0.152	0.090	0.285	1004
G27	0.095	0.098	0.110	0.226
G28	1300	0.449	1030	1955
G33	0.513	0.172	0.379	0.980
G34	0.248	0.080	0.593	1155
G42	0.352	0.133	0.635	1520
G43	0.093	0.094	0.118	0.370
G47	0.588	0.387	1293	1795
G6	1063	0.298	0.661	1794
G9	1086	0.364	0.831	1628
ME178	0.440	0.344	0.590	1160
ME186	0.132	0.101	0.143	0.318
ME208	0.280	0.180	0.204	0.702
ME211	0.403	0.174	0.319	0.992
ME214	0.552	0.193	0.375	1179
ME219	0.771	0.178	0.565	1502
ME223	0.139	0.165	0.147	0.258
ME227	0.598	0.232	1003	1851
ME228	0.674	0.110	0.481	1074
ME262	1168	0.337	1253	2123
ME267	0.798	0.205	0.482	1341
ME275	0.849	0.451	1081	2322
ME33	0.128	0.128	0.177	0.343
ME39	1473	0.359	1672	2429
ME86	1805	0.347	1498	2423
ME88	0.720	0.292	0.816	1800
NC	0.187	0.237	0.410	0.935
S9	0.212	0.203	0.223	0.402
ME93	See Additional file 5
