# Supplementary material for: Assessing the antigenicity of different VP3 regions of infectious bursal disease virus in chickens from South Brazil
Source: BMC Vet Res. 2021 Jul 30;17:259. doi: 10.1186/s12917-021-02956-0 (PMC8325195; doi:10.1186/s12917-021-02956-0)
Supplement: Supplementary file 4 — Additional file 4. O.D. values of shorter fragments. Description of data: (A) O.D. average values of 39 antisera samples tested by ELISA sensitized with F1, F2, F3, F4, F5, F6, F7 fragments, GFP and rVP3. (B) Optical density average values of 39 antisera samples tested by ELISA subtracting O.D. of GFP from F1, F2, F3, F4, F5, F6, F7 fragments. [file 12917_2021_2956_MOESM4_ESM.xls]

## Sheet: Additional file 4
A											B
Sera	F1	F2	F3	F4	F5	F6	F7	GFP	VP3		Sera	F1	F2	F3	F4	F5	F6	F7	VP3
G1	0.1805	0.3375	0.147	0.1765	0.197	0.1495	1.314	0.1665	0.761		G1	0.014	0.171	-0.0195	0.01	0.0305	-0.017	1.1475	0.761
G11	0.178	0.414	0.1555	0.2265	0.4105	0.24	0.515	0.218	1.021		G11	-0.04	0.196	-0.0625	0.0085	0.1925	0.022	0.297	1.021
G12	0.1405	0.3305	0.211	0.1715	0.1595	0.1265	0.401	0.189	0.315		G12	-0.0485	0.1415	0.022	-0.0175	-0.0295	-0.0625	0.212	0.315
G14	0.2765	0.5645	0.169	0.2395	0.9065	0.463	0.7855	0.261	1.453		G14	0.0155	0.3035	-0.092	-0.0215	0.6455	0.202	0.5245	1.453
G16	0.0835	0.174	0.0985	0.0985	0.0915	0.093	0.2785	0.097	0.409		G16	-0.0135	0.077	0.0015	0.0015	-0.0055	-0.004	0.1815	0.409
G17	0.133	0.296	0.1075	0.132	0.1585	0.1285	0.298	0.1625	0.236		G17	-0.0295	0.1335	-0.055	-0.0305	-0.004	-0.034	0.1355	0.236
G18	0.141	0.277	0.121	0.1745	0.2505	0.2035	0.442	0.1145	0.984		G18	0.0265	0.1625	0.0065	0.06	0.136	0.089	0.3275	0.984
G20	0.132	0.3275	0.119	0.1455	0.227	0.1385	0.3	0.0995	1.143		G20	0.0325	0.228	0.0195	0.046	0.1275	0.039	0.2005	1.143
G22	0.144	0.311	0.117	0.15	0.3195	0.285	0.4365	0.125	1.203		G22	0.019	0.186	-0.008	0.025	0.1945	0.16	0.3115	1.203
G23	0.1255	0.224	0.089	0.123	0.481	0.162	0.3055	0.0975	1.095		G23	0.028	0.1265	-0.0085	0.0255	0.3835	0.0645	0.208	1.095
G25	0.1205	0.281	0.163	0.154	0.1655	0.1225	0.505	0.1895	0.836		G25	-0.069	0.0915	-0.0265	-0.0355	-0.024	-0.067	0.3155	0.836
G27	0.1045	0.234	0.087	0.1115	0.114	0.081	0.1665	0.0785	0.212		G27	0.026	0.1555	0.0085	0.033	0.0355	0.0025	0.088	0.212
G28	0.146	0.3485	0.1995	0.1675	0.5945	0.2265	0.398	0.178	1.226		G28	-0.032	0.1705	0.0215	-0.0105	0.4165	0.0485	0.22	1.226
G33	0.103	0.1485	0.0945	0.104	0.1805	0.1495	0.2065	0.0865	0.632		G33	0.0165	0.062	0.008	0.0175	0.094	0.063	0.12	0.632
G34	0.134	0.229	0.1245	0.146	0.164	0.1255	2.0505	0.1405	0.88		G34	-0.0065	0.0885	-0.016	0.0055	0.0235	-0.015	1.91	0.88
G42	0.1755	0.241	0.167	0.212	0.2005	0.2415	1.022	0.129	1.824		G42	0.0465	0.112	0.038	0.083	0.0715	0.1125	0.893	1.824
G43	0.109	0.245	0.1	0.1285	0.1135	0.092	0.2335	0.08	0.315		G43	0.029	0.165	0.02	0.0485	0.0335	0.012	0.1535	0.315
G47	0.089	0.1365	0.109	0.094	0.6175	0.081	4	0.0735	3.535		G47	0.0155	0.063	0.0355	0.0205	0.544	0.0075	3.9265	3.535
G6	0.186	0.345	0.2	0.263	0.6125	0.388	0.405	0.2695	1.502		G6	-0.0835	0.0755	-0.0695	-0.0065	0.343	0.1185	0.1355	1.502
G9	0.2305	0.4545	0.148	0.2375	0.341	0.309	0.471	0.2725	1.062		G9	-0.042	0.182	-0.1245	-0.035	0.0685	0.0365	0.1985	1.062
ME178	0.2595	0.4165	0.1055	0.173	0.9715	0.2725	1.027	0.1685	1.386		ME178	0.091	0.248	-0.063	0.0045	0.803	0.104	0.8585	1.386
ME186	0.0595	0.086	0.0595	0.0635	0.072	0.086	0.085	0.0555	0.201		ME186	0.004	0.0305	0.004	0.008	0.0165	0.0305	0.0295	0.201
ME208	0.1655	0.321	0.1005	0.1145	0.1435	0.118	0.4235	0.14	0.447		ME208	0.0255	0.181	-0.0395	-0.0255	0.0035	-0.022	0.2835	0.447
ME211	0.2175	0.308	0.1035	0.218	0.1355	0.2515	0.289	0.1185	1.2		ME211	0.099	0.1895	-0.015	0.0995	0.017	0.133	0.1705	1.2
ME214	0.23	0.334	0.102	0.1465	0.138	0.257	0.295	0.1055	1.409		ME214	0.1245	0.2285	-0.0035	0.041	0.0325	0.1515	0.1895	1.409
ME219	0.1035	0.201	0.096	0.146	0.2565	0.6905	0.2015	0.0765	1.298		ME219	0.027	0.1245	0.0195	0.0695	0.18	0.614	0.125	1.298
ME223	0.0915	0.1495	0.0735	0.0805	0.076	0.07	0.121	0.064	0.199		ME223	0.0275	0.0855	0.0095	0.0165	0.012	0.006	0.057	0.199
ME227	0.1245	0.26	0.091	0.1185	0.3025	0.302	0.1985	0.0875	1.478		ME227	0.037	0.1725	0.0035	0.031	0.215	0.2145	0.111	1.478
ME228	0.0765	0.1255	0.068	0.075	0.0815	0.12	0.134	0.0655	1.069		ME228	0.011	0.06	0.0025	0.0095	0.016	0.0545	0.0685	1.069
ME262	0.1495	0.2745	0.1015	0.59	1.002	0.736	0.344	0.089	1.99		ME262	0.0605	0.1855	0.0125	0.501	0.913	0.647	0.255	1.99
ME267	0.223	0.365	0.101	0.1545	0.488	0.4525	0.4475	0.124	1.524		ME267	0.099	0.241	-0.023	0.0305	0.364	0.3285	0.3235	1.524
ME275	0.0715	0.1135	0.066	0.122	1.1705	0.127	0.1235	0.0565	3.065		ME275	0.015	0.057	0.0095	0.0655	1.114	0.0705	0.067	3.065
ME33	0.103	0.185	0.081	0.0975	0.101	0.0805	0.1905	0.071	0.328		ME33	0.032	0.114	0.01	0.0265	0.03	0.0095	0.1195	0.328
ME39	0.175	0.2425	0.087	0.2505	0.7515	2.794	1.6565	0.088	3.067		ME39	0.087	0.1545	-0.001	0.1625	0.6635	2.706	1.5685	3.067
ME86	0.2625	0.3975	0.1265	0.465	0.5215	2.408	0.7405	0.1285	2.888		ME86	0.134	0.269	-0.002	0.3365	0.393	2.2795	0.612	2.888
ME88	0.347	0.536	0.135	0.2815	0.727	0.4785	1.4415	0.1375	2.205		ME88	0.2095	0.3985	-0.0025	0.144	0.5895	0.341	1.304	2.205
NC	0.0895	0.172	0.103	0.1115	0.3815	0.099	0.196	0.095	1.034		NC	-0.0055	0.077	0.008	0.0165	0.2865	0.004	0.101	1.034
S9	0.152	0.29	0.2065	0.2375	0.1595	0.1905	0.291	0.1645	0.358		S9	-0.0125	0.1255	0.042	0.073	-0.005	0.026	0.1265	0.358
ME93	See Additional file 5										ME93	See Additional file 5
