# Supplementary material for: Assessing the antigenicity of different VP3 regions of infectious bursal disease virus in chickens from South Brazil
Source: BMC Vet Res. 2021 Jul 30;17:259. doi: 10.1186/s12917-021-02956-0 (PMC8325195; doi:10.1186/s12917-021-02956-0)
Supplement: Supplementary file 5 — Additional file 5. Repeatability test using ME93 antisera tested in different plates and different days. (A) O.D. average values of ME93 antisera tested by ELISA sensitized with FA, FM, FP fragments and rVP3. (B) O.D. average values of ME93 antisera tested by ELISA sensitized F1, F2, F3, F4, F5, F6, F7, GFP and rVP3. (C) Percentage of O.D. average values of ME93 antisera tested by ELISA sensitized with FA, FM and FP related to rVP3. (D) Percentage of O.D. average values of ME93 antisera tested by ELISA sensitized with F1, F2, F3, F4, F5, F6 and F7 related to rVP3; Percentages inferior to 10% were symbolized as "-"; GFP value of subtracted from fragment values. [file 12917_2021_2956_MOESM5_ESM.xls]

## Sheet: Additional file 5
A								B
	FA	FM	FP	rVP3					rVP3	F1	F2	F3	F4	F5	F6	F7	GFP
ME93	0.1125	0.1115	0.1425	0.311				ME93	0.157	0.067	0.107	0.0575	0.0635	0.0915	0.0725	0.101	0.0585
ME93	0.119	0.1145	0.157	0.316				ME93	0.123	0.069	0.105	0.059	0.0655	0.0925	0.07	0.1	0.056
ME93	0.131	0.12	0.159	0.3415				ME93	0.162	0.067	0.106	0.057	0.0625	0.099	0.0685	0.1	0.057
ME93	0.148	0.1465	0.191	0.449				ME93	0.166	0.0645	0.1065	0.0565	0.0615	0.087	0.0675	0.098	0.056
ME93	0.1615	0.1665	0.2015	0.4665				ME93	0.166	0.0675	0.1035	0.058	0.0645	0.093	0.0705	0.1015	0.059
ME93	0.157	0.164	0.2005	0.4695				ME93	0.246	0.0965	0.1715	0.0755	0.0985	0.163	0.1045	0.1535	0.073
								ME93	0.263	0.1005	0.185	0.076	0.084	0.1575	0.0915	0.1655	0.071
								ME93	0.252	0.0985	0.179	0.0765	0.09	0.1565	0.0925	0.1175	0.0625
								ME93	0.295	0.111	0.235	0.083	0.096	0.188	0.111	0.187	0.076
								ME93	0.349	0.1295	0.175	0.074	0.0945	0.175	0.134	0.2355	0.0725
								ME93	0.357	0.118	0.165	0.068	0.086	0.158	0.123	0.214	0.063
								ME93	0.384	0.1315	0.17	0.0675	0.092	0.1575	0.14	0.2305	0.0665
C								D
	FA	FM	FP						rVP3	F1	F2	F3	F4	F5	F6	F7
ME93	0.361736	0.358521	0.458199					ME93	0.157	-	0.308917	-	-	0.210191	-	0.270701
ME93	0.376582	0.362342	0.496835					ME93	0.123	0.105691	0.398374	-	-	0.296748	0.113821	0.357724
ME93	0.383602	0.351391	0.465593					ME93	0.162	-	0.302469	-	-	0.259259	-	0.265432
ME93	0.329621	0.326281	0.42539					ME93	0.166	-	0.304217	-	-	0.186747	-	0.253012
ME93	0.346195	0.356913	0.43194					ME93	0.166	-	0.268072	-	-	0.204819	-	0.256024
ME93	0.334398	0.349308	0.42705					ME93	0.246	-	0.400407	-	0.103659	0.365854	0.128049	0.327236
								ME93	0.263	0.112167	0.43346	-	-	0.328897	-	0.359316
								ME93	0.252	0.142857	0.462302	-	0.109127	0.373016	0.119048	0.218254
								ME93	0.295	0.118644	0.538983	-	-	0.379661	0.118644	0.376271
								ME93	0.349	0.163324	0.293696	-	-	0.293696	0.176218	0.467049
								ME93	0.357	0.154062	0.285714	-	-	0.266106	0.168067	0.422969
								ME93	0.384	0.169271	0.269531	-	-	0.236979	0.191406	0.427083
